# Supplementary material for: A comparison of covariate adjustment approaches under model misspecification in individually randomized trials
Source: Trials. 2023 Jan 6;24:14. doi: 10.1186/s13063-022-06967-6 (PMC9817411; doi:10.1186/s13063-022-06967-6)
Supplement: Supplementary file 2 — Additional file 2. [file 13063_2022_6967_MOESM2_ESM.r]

#----------------------------------------------------------------------------------------------------------------
# 
#       A Comparison of Covariate Adjustment Approaches under Model Misspecification 
#                   in Individually Randomized Trials: Additional Files 
# 
#
#   This R file contains functions for the Data Generating Mechanisms for the simulations 
#               
#----------------------------------------------------------------------------------------------------------------

# Load required packages-------------------------------------------------------
library(splines)    
library(MASS)       
library(CausalGAM)  
library(tmle)      
library(twang)      
library(CBPS)       
library(PSW)        
library(stdReg)     
library(logbin)     
library(PSweight)
library(logistf)

# Main Simulation ------------------------------------------------------------
gen_cts_normal<-function(n, sd=42, true_diff=40, true_mean=FALSE, po=FALSE){
  
  # Randomised treatment 
  treat <- rep_len(0:1,n)
  
  # Baseline risk factor
  x  <- rnorm(n, 0, 1)
  
  
  
  ### Outcome variables
  
  # Generic error term 
  e1 <- rnorm(n, 0, sd)
  
  # Outcome 1: Linear
  y1_0_mean <- 395 + 110*x
  y1_1_mean <- 395 + 110*x + true_diff 
  
  y1_0 <- y1_0_mean + e1 
  y1_1 <- y1_1_mean + e1 
  
  y1 <- y1_0*(1-treat) + y1_1*treat
  
  # Outcome 2: Quadratic  
  y2_0_mean <- 600 + 50*x - 5*x*x  
  y2_1_mean <- 600 + 50*x - 5*x*x + true_diff
  
  y2_0 <- y2_0_mean + e1 
  y2_1 <- y2_1_mean + e1 
  
  y2 <- y2_0*(1-treat) + y2_1*treat 
  
  # Outcome 3: Flattening-off  
  y3_1_mean <- 700 - exp(-(x-4))    + true_diff
  y3_0_mean <- 700 - exp(-(x-4))
  
  y3_0_mean <- 700 - exp(-(x-4))   
  y3_1_mean <- 700 - exp(-(x-4)) + true_diff
  
  y3_0 <- y3_0_mean + e1 
  y3_1 <- y3_1_mean + e1 
  
  y3 <- y3_0*(1-treat) + y3_1*treat
  
  # Outcome 4: J-shaped 
  y4_1_mean <- 200 + 100*x + 60*x*x + true_diff
  y4_0_mean <- 200 + 100*x + 60*x*x 
  
  
  y4_0 <- y4_0_mean + e1 
  y4_1 <- y4_1_mean + e1 
  
  y4 <- y4_0*(1-treat) + y4_1*treat 
  
  # Outcome 5: Full (i.e. symmetric) quadratic 
  y5_1_mean <- 100 + 104*x*x    + true_diff
  y5_0_mean <- 100 + 104*x*x 
  
  y5_0 <- y5_0_mean + e1 
  y5_1 <- y5_1_mean + e1 
  
  y5 <- y5_0*(1-treat) + y5_1*treat 
  
  # Outcome 6: Harmonic
  y6_1_mean <- 400 + 300*cos(2*pi*3*x*0.15 + 4) + true_diff
  y6_0_mean <- 400 + 300*cos(2*pi*3*x*0.15 + 4) 
  
  y6_0 <- y6_0_mean + e1 
  y6_1 <- y6_1_mean + e1 
  
  y6 <- y6_0*(1-treat) + y6_1*treat
  
  # Outcome 7: Two-tier  
  y7_1_mean <- 180 + 470*(x>0) + true_diff
  y7_0_mean <- 180 + 470*(x>0)
  
  y7_0 <- y7_0_mean + e1 
  y7_1 <- y7_1_mean + e1 
  
  y7 <- y7_0*(1-treat) + y7_1*treat 
  
  
  
  ### Keep required variables
  d <- as.data.frame(cbind(treat, x, y1, y2, y3, y4, y5, y6, y7))
  
  if (po==TRUE) {
    d<- as.data.frame(cbind(d, y1_0, y2_0, y3_0, y4_0, y5_0, y6_0, y7_0, 
                            y1_1, y2_1, y3_1, y4_1, y5_1, y6_1, y7_1))
  }
  if (true_mean==TRUE) {
    d<- as.data.frame(cbind(d, y1_0_mean, y2_0_mean, y3_0_mean, y4_0_mean, y5_0_mean, y6_0_mean, y7_0_mean, 
                            y1_1_mean, y2_1_mean, y3_1_mean, y4_1_mean, y5_1_mean, y6_1_mean, y7_1_mean))
  }
  
  
  # Return the dataset needed for analysis            
  return(d)
}

# Extension 1: Multiple Covariates 
gen_multiple  <- function(n, treat_effect=TRUE, po=FALSE){
  
  # Patient ID and randomised treatment (exactly 1:1)
  data<-data.frame("id"=1:n, "treat"=rep_len(0:1,n))
  
  # Baseline covariates - initially draw from MVN distribution (to be subsequently transformed to covariates)
  corr_mat<-matrix(c(1,	-0.15815327,	0.01976785,	-0.33605095,	-0.02770091,	-0.02947348,	0.12521156,	0.07258328,	-0.00770749,	-0.0520675,
                     -0.15815327,	1,	0.21510675,	0.02304987,	-0.23891207,	-0.24050584,	0.28897531,	-0.42597888,	-0.18675189,	0.25504132,
                     0.01976785,	0.21510675,	1,	0.01665172,	-0.03617062,	-0.09391424,	0.07609943,	-0.09578027,	-0.01071428,	0.09443469,
                     -0.33605095,	0.02304987,	0.01665172,	1,	-0.1680565,	-0.11050784,	0.12336967,	-0.31154084,	-0.09885801,	0.09544161,
                     -0.02770091,	-0.23891207,	-0.03617062,	-0.1680565,	1,	0.3954655,	-0.47698826,	0.46050938,	0.3058763,	-0.08384004,
                     -0.02947348,	-0.24050584,	-0.09391424,	-0.11050784,	0.3954655,	1,	-0.49330009,	0.29356871,	0.13219781,	-0.06329405,
                     0.12521156,	0.28897531,	0.07609943,	0.12336967,	-0.47698826,	-0.49330009,	1,	-0.60894048,	-0.33824607,	0.14271621,
                     0.07258328,	-0.42597888,	-0.09578027,	-0.31154084,	0.46050938,	0.29356871,	-0.60894048,	1,	0.4723672,	-0.33232821,
                     -0.00770749,	-0.18675189,	-0.01071428,	-0.09885801,	0.3058763,	0.13219781,	-0.33824607,	0.4723672,	1,	-0.34010754,
                     -0.0520675,	0.25504132,	0.09443469,	0.09544161,	-0.08384004,	-0.06329405,	0.14271621,	-0.33232821,	-0.34010754,	1),
                   ncol=10, byrow=T)
  vec_means<-rep(0,10)
  d<-as.data.frame(mvrnorm(n, vec_means, corr_mat))
  names(d)<-c(paste("x",1:10,sep=""))  #d contains 10 N(0,1) variables correlated to each other
  
  
  # Create covariates
  d$c1<-d$x1*14.3+48.9                # Modelled on age
  d$c2<- 1/(d$x2*0.007 + 0.0377)      # BMI
  d$c3<-(d$x3*1.756 + 7.167)**2 - 5   # Baseline vitamin D
  d$c4<-d$x4*109.75 + 379.8           # Baseline PEFR
  d$c5<-qexp(pnorm(d$x5),rate=1/0.5)  # Baseline Asthma score
  d$c6<-qexp(pnorm(d$x6),rate=1)      # Baseline Vent score
  d$c7<-(qnorm(pnorm(d$x7)*pnorm((25-20)/4.5)))*4.5 + 20 # Baseline ACT score
  d$c8<-(d$x8*1.59 + 4.75)**2         # Baseline SGRQ score
  d$c9<-(d$x9*0.512 + 1.036)**2       # Baseline RQLQ score
  d$c10<-(qnorm(pnorm(d$x10)*pnorm((100-80)/20)))*20 + 80 # Baseline EuroQoL score
  
  
  
  
  # Sex (c11)
  d$lp11<- (8.36 - 0.196*d$c1 -0.650*d$c2  + 0.0095*d$c1*d$c2- 0.009*d$c3 + 
              0.020*d$c4 + 0.568*d$c5- 0.023*d$c6+ 0.015*d$c7  + 0.0007*d$c8- 0.364*d$c9 - 0.022*d$c10)
  
  u<-runif(n,0,1)
  d$c11<-ifelse(u<(exp(d$lp11)/(1 + exp(d$lp11))),1,0)
  
  # Ethnicity (c12 and c13)
  
  # - White vs not 
  d$lp12a<- (-17.45 + 28.29*d$c11 + 0.203*d$c1 + 0.279*d$c2 - 0.0063*d$c1*d$c2+ 0.026*d$c3 + 0.009*d$c4 - 0.353*d$c5 + 
               0.210*d$c6 + 0.234*d$c7  + 0.021*d$c8 - 0.168*d$c9 + 0.020*d$c10	- 0.4538531*d$c1*d$c11 
             - 0.894*d$c2*d$c11 + 0.0174*d$c1*d$c2*d$c11 + 0.020*d$c3*d$c11  - 0.006*d$c4*d$c11 + 2.875*d$c5*d$c11 + 
               0.046*d$c6*d$c11- 0.159*d$c7*d$c11- 0.072*d$c8*d$c11+ 0.415*d$c9*d$c11 - 0.022*d$c10*d$c11)						
  
  ua<-runif(n,0,1)
  d$c12a<-ifelse(ua<(exp(d$lp12a)/(1 + exp(d$lp12a))),1,0)  
  
  # - Black vs other in non-white 
  d$lp12b <- (-3.61 - 1.829*d$c11 + 0.016*d$c1 + 0.245*d$c2 + 0.04*d$c3 + 0.001*d$c4 - 0.426*d$c5- 0.276*d$c6 
              - 0.044*d$c7 - 0.079*d$c8+ 0.849*d$c9 - 0.040*d$c10)
  
  ub<-runif(n,0,1)
  d$c12b<-ifelse(ub<(exp(d$lp12b)/(1 + exp(d$lp12b))),1,0)  
  
  d$c12_temp[d$c12a==1]<-1
  d$c12_temp[d$c12b==1 & d$c12a==0]<-2 
  d$c12_temp[d$c12b==0 & d$c12a==0]<-3  
  
  # Dummy variables for ethnicity
  d$c12<-ifelse(d$c12_temp==2,1,0)
  d$c13<-ifelse(d$c12_temp==3,1,0)
  
  
  
  # Smoking (c14)
  d$lp14 <- (-6.23 +1.13*d$c12 - 0.381*d$c13 - 0.032*d$c11 + 0.342*d$c1 - 0.0045*d$c1^2 - 0.218*d$c2
             + 0.012*d$c3 - 0.002*d$c4- 0.734*d$c5+ 0.77*d$c6 + 0.044*d$c7 + 0.051*d$c8	- 0.659*d$c9 + 0.021*d$c10)
  
  uc<-runif(n,0,1)
  d$c14<-ifelse(uc<(exp(d$lp14)/(1 + exp(d$lp14))),1,0)   
  
  
  # Create 3 variables highly colinear covariates with pefr_0
  u1<- d$x4*sqrt(0.95) + rnorm(n,0,1)*sqrt(0.05)
  u2<- d$x4*sqrt(0.95) + rnorm(n,0,1)*sqrt(0.05)
  u3<- d$x4*sqrt(0.95) + rnorm(n,0,1)*sqrt(0.05)
  
  # Create 3 colinear noise variables (c15-17)
  d$c15<-qexp(pnorm(u1),1/0.5)
  d$c16<-(qnorm(pnorm(u2)*pnorm((50-40)/10)))*10 + 40
  d$c17<-qchisq(pnorm(u3),4)
  
  # Create other noise variables (i.e. not risk factors) here
  d$c18 <- rnorm(n, 0, 1)
  d$c19 <- qexp(pnorm(rnorm(n, 0, 1)), rate=2) 
  d$c20 <- (qnorm(pnorm(rnorm(n, 0, 1))*pnorm((50-40)/10)))*10 + 40
  d$c21 <- qchisq(pnorm(rnorm(n, 0, 1)), 4) 
  
  
  #### Centre and standardise the covariates
  
  d$c1 <- (d$c1 - mean(d$c1))/sd(d$c1)
  d$c2 <- (d$c2 - mean(d$c2))/sd(d$c2)
  d$c3 <- (d$c3 - mean(d$c3))/sd(d$c3)
  d$c4 <- (d$c4 - mean(d$c4))/sd(d$c4)
  d$c5 <- (d$c5 - mean(d$c5))/sd(d$c5)
  d$c6 <- (d$c6 - mean(d$c6))/sd(d$c6)
  d$c7 <- (d$c7 - mean(d$c7))/sd(d$c7)
  d$c8 <- (d$c8 - mean(d$c8))/sd(d$c8)
  d$c9 <- (d$c9 - mean(d$c9))/sd(d$c9)
  d$c10 <- (d$c10 - mean(d$c10))/sd(d$c10)
  d$c11 <- (d$c11 - mean(d$c11))/sd(d$c11)
  d$c12 <- (d$c12 - mean(d$c12))/sd(d$c12)
  d$c13 <- (d$c13 - mean(d$c13))/sd(d$c13)
  d$c14 <- (d$c14 - mean(d$c14))/sd(d$c14)
  d$c15 <- (d$c15 - mean(d$c15))/sd(d$c15)
  d$c16 <- (d$c16 - mean(d$c16))/sd(d$c16)
  d$c17 <- (d$c17 - mean(d$c17))/sd(d$c17)
  d$c18 <- (d$c18 - mean(d$c18))/sd(d$c18)
  d$c19 <- (d$c19 - mean(d$c19))/sd(d$c19)
  d$c20 <- (d$c20 - mean(d$c20))/sd(d$c20)
  d$c21 <- (d$c21 - mean(d$c21))/sd(d$c21)
  
  
  
  # Put covariates, ID and treatment together
  d<-cbind(data,d)
  
  
  
  ### Generate outcomes
  if (treat_effect==TRUE) {
    
    # Continuous outcome:  Based on real data. Lots of small effects and interactions with sex. No treatment-covariate interactions.
    y1_base_mean0 <- (381.1555 -9.226248*d$c14 + 12.07*d$c12 + 23.29*d$c13 + 1.525504*d$c11 - 10.4878*d$c1 - .595686*d$c2 - .1443187*d$c1*d$c2	
                      + .0335872*d$c3 + 103.1218*d$c4 -4.413275*d$c5 -1.633389*d$c6  +  1.02916*d$c7  + 4.685524*d$c8		
                      + 1.990803*d$c9 + 8.379155*d$c10	+ 16.73711*d$c1*d$c11 -4.196649*d$c2*d$c11 + 26.74518*d$c1*d$c2*d$c11 
                      -4.499786*d$c3*d$c11 + 9.622228*d$c4*d$c11 + 2.60351*d$c5*d$c11 + 7.98627*d$c6*d$c11 + 9.375551*d$c7*d$c11 -14.80215*d$c8*d$c11 
                      + 5.965411*d$c9*d$c11 - 20.99641*d$c10*d$c11)
    
    d$cts_y1_0 <- y1_base_mean0 + rnorm(n, 0, 39.4)
    d$cts_y1_1 <- y1_base_mean0 + rnorm(n, 0, 39.4) + 42 
    
    d$cts_y1 <- d$cts_y1_0*(d$treat==0) + d$cts_y1_1*(d$treat==1)
    
    
    
    # Binary outcome:  Based on real data.
    d$lpbin_y1 <- (-.1866098  + .3067374*d$c14 -.781858*d$c12 -.9585292*d$c13 -.1157582*d$c11  -.1660964*d$c1 + .025177*d$c2 - .0659497*d$c1*d$c2	
                   -.0227533*d$c3 -.1541787*d$c4 + .234973*d$c5 -.2809131*d$c6  -.2913446*d$c7  + .0465881*d$c8		
                   + .1649682*d$c9 + .098289*d$c10	 -.145291*d$c1*d$c11 + .0775514*d$c2*d$c11 -1.091366*d$c1*d$c2*d$c11 
                   + .0302699*d$c3*d$c11 + .1504022*d$c4*d$c11 -.391075*d$c5*d$c11 -.1739193*d$c6*d$c11 -1.024611*d$c7*d$c11 + .4959778*d$c8*d$c11 
                   -.4946643*d$c9*d$c11 + .1711421*d$c10*d$c11 -0.7765288*d$treat)
    
    uc<-runif(n,0,1)
    d$bin_y1<-ifelse(uc<(exp(d$lpbin_y1)/(1 + exp(d$lpbin_y1))),1,0)   
    
    
    ### Generate outcomes with single treat-covariate interactions (with PEFR)
    
    # Continuous outcome:  Based on real data. Lots of small effects and interactions with sex. One treatment-covariate interaction (with PEFR).
    y2_base_mean0 <- (381.1555 -9.226248*d$c14 + 12.07*d$c12 + 23.29*d$c13 + 1.525504*d$c11 - 10.4878*d$c1 - .595686*d$c2 - .1443187*d$c1*d$c2	
                      + .0335872*d$c3 + 80*d$c4 -4.413275*d$c5 -1.633389*d$c6  +  1.02916*d$c7  + 4.685524*d$c8		
                      + 1.990803*d$c9 + 8.379155*d$c10	+ 16.73711*d$c1*d$c11 -4.196649*d$c2*d$c11 + 26.74518*d$c1*d$c2*d$c11 
                      -4.499786*d$c3*d$c11 + 9.622228*d$c4*d$c11 + 2.60351*d$c5*d$c11 + 7.98627*d$c6*d$c11 + 9.375551*d$c7*d$c11 -14.80215*d$c8*d$c11 
                      + 5.965411*d$c9*d$c11 - 20.99641*d$c10*d$c11)
    
    d$cts_y2_0 <- y2_base_mean0 + rnorm(n, 0, 39.4)
    d$cts_y2_1 <- y2_base_mean0 + rnorm(n, 0, 39.4) + (42 + 20*d$c4)
    
    d$cts_y2 <- d$cts_y2_0*(d$treat==0) + d$cts_y2_1*(d$treat==1)
    
    
    
    # Binary outcome:  Based on real data.
    d$lpbin_y2 <- (-.1866098  + .3067374*d$c14 -.781858*d$c12 -.9585292*d$c13 -.1157582*d$c11  -.1660964*d$c1 + .025177*d$c2 - .0659497*d$c1*d$c2	
                   -.0227533*d$c3 -0.05*d$c4 + .234973*d$c5 -.2809131*d$c6  -.2913446*d$c7  + .0465881*d$c8		
                   + .1649682*d$c9 + .098289*d$c10	 -.145291*d$c1*d$c11 + .0775514*d$c2*d$c11 -1.091366*d$c1*d$c2*d$c11 
                   + .0302699*d$c3*d$c11 + .1504022*d$c4*d$c11 -.391075*d$c5*d$c11 -.1739193*d$c6*d$c11 -1.024611*d$c7*d$c11 + .4959778*d$c8*d$c11 
                   -.4946643*d$c9*d$c11 + .1711421*d$c10*d$c11 - 0.7765288*d$treat - 0.1*d$c4*d$treat)
    
    uc<-runif(n,0,1)
    d$bin_y2<-ifelse(uc<(exp(d$lpbin_y2)/(1 + exp(d$lpbin_y2))),1,0)   
    
    
    
    
    ### Generate outcomes with multiple low-level treat-covariate interactions
    
    # Continuous outcome:  Based on real data. Lots of small effects and interactions with sex. 
    y3_base_mean0 <-(381.1555 -9.226248*d$c14 + 12.07*d$c12 + 23.29*d$c13 + 1.525504*d$c11 - 5*d$c1 - 0.3*d$c2 - .1443187*d$c1*d$c2	
                     + 0.01*d$c3 + 80*d$c4 -2*d$c5 -1.633389*d$c6  +  1.02916*d$c7  + 4.685524*d$c8		
                     + 1.990803*d$c9 + 8.379155*d$c10	+ 16.73711*d$c1*d$c11 -4.196649*d$c2*d$c11 + 26.74518*d$c1*d$c2*d$c11 
                     -4.499786*d$c3*d$c11 + 9.622228*d$c4*d$c11 + 2.60351*d$c5*d$c11 + 7.98627*d$c6*d$c11 + 9.375551*d$c7*d$c11 -14.80215*d$c8*d$c11 
                     + 5.965411*d$c9*d$c11 - 20.99641*d$c10*d$c11)
    
    d$cts_y3_0 <- y3_base_mean0 + rnorm(n, 0, 39.4)
    d$cts_y3_1 <- y3_base_mean0 + rnorm(n, 0, 39.4) + (42 - 10*d$c1 - 0.3*d$c2 + 0.02*d$c3 + 20*d$c4 -2*d$c5)
    
    d$cts_y3 <- d$cts_y3_0*(d$treat==0) + d$cts_y3_1*(d$treat==1)
    
    
    
    # Binary outcome:  Based on real data.
    d$lpbin_y3 <- (-.1866098  + 0.1*d$c14 -0.5*d$c12 -0.2*d$c13 -.1157582*d$c11  -0.06*d$c1 + .025177*d$c2 - .0659497*d$c1*d$c2	
                   -.0227533*d$c3 -0.05*d$c4 + .234973*d$c5 -.2809131*d$c6  -.2913446*d$c7  + .0465881*d$c8		
                   + .1649682*d$c9 + .098289*d$c10	 -.145291*d$c1*d$c11 + .0775514*d$c2*d$c11 -1.091366*d$c1*d$c2*d$c11 
                   + .0302699*d$c3*d$c11 + .1504022*d$c4*d$c11 -.391075*d$c5*d$c11 -.1739193*d$c6*d$c11 -1.024611*d$c7*d$c11 + .4959778*d$c8*d$c11 
                   -.4946643*d$c9*d$c11 + .1711421*d$c10*d$c11 - 0.7765288*d$treat - 0.1*d$c4*d$treat
                   - 0.1*d$c1*d$treat + 0.2*d$c14*d$treat 
                   - 0.3*d$c12*d$treat - 0.8*d$c13*d$treat)
    
    uc<-runif(n,0,1)
    d$bin_y3<-ifelse(uc<(exp(d$lpbin_y3)/(1 + exp(d$lpbin_y3))),1,0)   
  }
  else {
    
    # Continuous outcome:  Based on real data. Lots of small effects and interactions with sex. No treatment-covariate interactions.
    y1_base_mean0 <- (381.1555 -9.226248*d$c14 + 12.07*d$c12 + 23.29*d$c13 + 1.525504*d$c11 - 10.4878*d$c1 - .595686*d$c2 - .1443187*d$c1*d$c2	
                      + .0335872*d$c3 + 103.1218*d$c4 -4.413275*d$c5 -1.633389*d$c6  +  1.02916*d$c7  + 4.685524*d$c8		
                      + 1.990803*d$c9 + 8.379155*d$c10	+ 16.73711*d$c1*d$c11 -4.196649*d$c2*d$c11 + 26.74518*d$c1*d$c2*d$c11 
                      -4.499786*d$c3*d$c11 + 9.622228*d$c4*d$c11 + 2.60351*d$c5*d$c11 + 7.98627*d$c6*d$c11 + 9.375551*d$c7*d$c11 -14.80215*d$c8*d$c11 
                      + 5.965411*d$c9*d$c11 - 20.99641*d$c10*d$c11)
    
    d$cts_y1_0 <- y1_base_mean0 + rnorm(n, 0, 39.4)
    d$cts_y1_1 <- y1_base_mean0 + rnorm(n, 0, 39.4) 
    
    d$cts_y1 <- d$cts_y1_0*(d$treat==0) + d$cts_y1_1*(d$treat==1)
    
    
    
    # Binary outcome:  Based on real data.
    d$lpbin_y1 <- (-.1866098  + .3067374*d$c14 -.781858*d$c12 -.9585292*d$c13 -.1157582*d$c11  -.1660964*d$c1 + .025177*d$c2 - .0659497*d$c1*d$c2	
                   -.0227533*d$c3 -.1541787*d$c4 + .234973*d$c5 -.2809131*d$c6  -.2913446*d$c7  + .0465881*d$c8		
                   + .1649682*d$c9 + .098289*d$c10	 -.145291*d$c1*d$c11 + .0775514*d$c2*d$c11 -1.091366*d$c1*d$c2*d$c11 
                   + .0302699*d$c3*d$c11 + .1504022*d$c4*d$c11 -.391075*d$c5*d$c11 -.1739193*d$c6*d$c11 -1.024611*d$c7*d$c11 + .4959778*d$c8*d$c11 
                   -.4946643*d$c9*d$c11 + .1711421*d$c10*d$c11)
    
    uc<-runif(n,0,1)
    d$bin_y1<-ifelse(uc<(exp(d$lpbin_y1)/(1 + exp(d$lpbin_y1))),1,0)   
    
    
    ### Generate outcomes with single treat-covariate interactions (with PEFR)
    
    # Continuous outcome:  Based on real data. Lots of small effects and interactions with sex. One treatment-covariate interaction (with PEFR).
    y2_base_mean0 <- (381.1555 -9.226248*d$c14 + 12.07*d$c12 + 23.29*d$c13 + 1.525504*d$c11 - 10.4878*d$c1 - .595686*d$c2 - .1443187*d$c1*d$c2	
                      + .0335872*d$c3 + 80*d$c4 -4.413275*d$c5 -1.633389*d$c6  +  1.02916*d$c7  + 4.685524*d$c8		
                      + 1.990803*d$c9 + 8.379155*d$c10	+ 16.73711*d$c1*d$c11 -4.196649*d$c2*d$c11 + 26.74518*d$c1*d$c2*d$c11 
                      -4.499786*d$c3*d$c11 + 9.622228*d$c4*d$c11 + 2.60351*d$c5*d$c11 + 7.98627*d$c6*d$c11 + 9.375551*d$c7*d$c11 -14.80215*d$c8*d$c11 
                      + 5.965411*d$c9*d$c11 - 20.99641*d$c10*d$c11)
    
    d$cts_y2_0 <- y2_base_mean0 + rnorm(n, 0, 39.4)
    d$cts_y2_1 <- y2_base_mean0 + rnorm(n, 0, 39.4) 
    
    d$cts_y2 <- d$cts_y2_0*(d$treat==0) + d$cts_y2_1*(d$treat==1)
    
    
    
    # Binary outcome:  Based on real data.
    d$lpbin_y2 <- (-.1866098  + .3067374*d$c14 -.781858*d$c12 -.9585292*d$c13 -.1157582*d$c11  -.1660964*d$c1 + .025177*d$c2 - .0659497*d$c1*d$c2	
                   -.0227533*d$c3 -0.05*d$c4 + .234973*d$c5 -.2809131*d$c6  -.2913446*d$c7  + .0465881*d$c8		
                   + .1649682*d$c9 + .098289*d$c10	 -.145291*d$c1*d$c11 + .0775514*d$c2*d$c11 -1.091366*d$c1*d$c2*d$c11 
                   + .0302699*d$c3*d$c11 + .1504022*d$c4*d$c11 -.391075*d$c5*d$c11 -.1739193*d$c6*d$c11 -1.024611*d$c7*d$c11 + .4959778*d$c8*d$c11 
                   -.4946643*d$c9*d$c11 + .1711421*d$c10*d$c11)
    
    uc<-runif(n,0,1)
    d$bin_y2<-ifelse(uc<(exp(d$lpbin_y2)/(1 + exp(d$lpbin_y2))),1,0)   
    
    
    
    
    ### Generate outcomes with multiple low-level treat-covariate interactions
    
    # Continuous outcome:  Based on real data. Lots of small effects and interactions with sex. 
    y3_base_mean0 <-(381.1555 -9.226248*d$c14 + 12.07*d$c12 + 23.29*d$c13 + 1.525504*d$c11 - 5*d$c1 - 0.3*d$c2 - .1443187*d$c1*d$c2	
                     + 0.01*d$c3 + 80*d$c4 -2*d$c5 -1.633389*d$c6  +  1.02916*d$c7  + 4.685524*d$c8		
                     + 1.990803*d$c9 + 8.379155*d$c10	+ 16.73711*d$c1*d$c11 -4.196649*d$c2*d$c11 + 26.74518*d$c1*d$c2*d$c11 
                     -4.499786*d$c3*d$c11 + 9.622228*d$c4*d$c11 + 2.60351*d$c5*d$c11 + 7.98627*d$c6*d$c11 + 9.375551*d$c7*d$c11 -14.80215*d$c8*d$c11 
                     + 5.965411*d$c9*d$c11 - 20.99641*d$c10*d$c11)
    
    d$cts_y3_0 <- y3_base_mean0 + rnorm(n, 0, 39.4)
    d$cts_y3_1 <- y3_base_mean0 + rnorm(n, 0, 39.4) 
    
    d$cts_y3 <- d$cts_y3_0*(d$treat==0) + d$cts_y3_1*(d$treat==1)
    
    
    
    # Binary outcome:  Based on real data.
    d$lpbin_y3 <- (-.1866098  + 0.1*d$c14 -0.5*d$c12 -0.2*d$c13 -.1157582*d$c11  -0.06*d$c1 + .025177*d$c2 - .0659497*d$c1*d$c2	
                   -.0227533*d$c3 -0.05*d$c4 + .234973*d$c5 -.2809131*d$c6  -.2913446*d$c7  + .0465881*d$c8		
                   + .1649682*d$c9 + .098289*d$c10	 -.145291*d$c1*d$c11 + .0775514*d$c2*d$c11 -1.091366*d$c1*d$c2*d$c11 
                   + .0302699*d$c3*d$c11 + .1504022*d$c4*d$c11 -.391075*d$c5*d$c11 -.1739193*d$c6*d$c11 -1.024611*d$c7*d$c11 + .4959778*d$c8*d$c11 
                   -.4946643*d$c9*d$c11 + .1711421*d$c10*d$c11)
    
    uc<-runif(n,0,1)
    d$bin_y3<-ifelse(uc<(exp(d$lpbin_y3)/(1 + exp(d$lpbin_y3))),1,0)   
    
    
  }
  
  
  # Select only required elements of d to keep
  if (po==TRUE) {
    d2 <- d[,c("id","treat","cts_y1", "cts_y1_1", "cts_y1_0", "bin_y1", 
               "cts_y2", "cts_y2_1", "cts_y2_0", "bin_y2", 
               "cts_y3", "cts_y3_1", "cts_y3_0", "bin_y3",
               "c1","c2","c3","c4","c5","c6","c7","c8","c9","c10","c11","c12","c13","c14","c15","c16", "c17", "c18", "c19", "c20", "c21")]
  } else {
    d2 <- d[,c("id","treat","cts_y1", "bin_y1", "cts_y2", "bin_y2", "cts_y3", "bin_y3",
               "c1","c2","c3","c4","c5","c6","c7","c8","c9","c10","c11","c12","c13","c14","c15","c16", "c17", "c18", "c19", "c20", "c21")]
  }
  return(d2)
}

# Extension 2: Interactions----------------------------------------------------
gen_cts_inter <- function(n, true_mean=FALSE, po=FALSE){
  
  # Randomised treatment 
  treat <- rep_len(0:1,n)
  
  # Baseline risk factor
  x  <- rnorm(n, 0, 1)
  c  <- x**2 
  
  
  
  ### Outcome variables
  
  # Generic error term 
  e1 <- rnorm(n, 0, 60)
  
  # Outcome 1: Linear in both arms, quantitative interaction
  y1_0_mean <- 395 + 80*x  
  y1_1_mean <- 395 + 80*x + 20*x + 40
  
  y1_0 <- y1_0_mean + e1
  y1_1 <- y1_1_mean + e1
  
  y1 <- y1_0*(1-treat) + y1_1*treat
  
  # Outcome 2: Linear in both arms, qualitative interaction (i.e. switch direction)
  y2_0_mean <- 500 + 20*x 
  y2_1_mean <- 500 + 20*x + 90*x - 65
  
  y2_0 <- y2_0_mean + e1
  y2_1 <- y2_1_mean + e1
  
  y2 <- y2_0*(1-treat) + y2_1*treat
  
  # Outcome 3: Linear in one arm, exponential in other 
  y3_0_mean <- 450 + 100*x 
  y3_1_mean <- 450 + 100 - exp(-(x-3.5)) 
  
  y3_0 <- y3_0_mean + e1
  y3_1 <- y3_1_mean + e1
  
  y3 <- y3_0*(1-treat) + y3_1*treat
  
  
  # Outcome 4: Exponential in one arm, absent in other
  y4_0_mean <- 0
  y4_1_mean <- 13*(c**2) 
  
  y4_0 <- y4_0_mean + e1
  y4_1 <- y4_1_mean + e1
  
  y4 <- y4_0*(1-treat) + y4_1*treat
  
  
  
  
  ### Keep required variables
  d <- as.data.frame(cbind(treat, c, x, y1, y2, y3, y4))
  
  if (po==TRUE) {
    d<- as.data.frame(cbind(d, y1_0, y2_0, y3_0, y4_0, 
                            y1_1, y2_1, y3_1, y4_1))
  }
  if (true_mean==TRUE) {
    d<- as.data.frame(cbind(d, y1_0_mean, y2_0_mean, y3_0_mean, y4_0_mean, 
                            y1_1_mean, y2_1_mean, y3_1_mean, y4_1_mean))
  }
  
  
  # Return the dataset needed for analysis            
  return(d)
}

# Extension 3: Binary outcome--------------------------------------------------
generate_bin_strong <-function(n, true_or=0.46, po=FALSE){
  
  # Randomised treatment 
  treat <- rep_len(0:1,n)
  
  # Baseline risk factor
  x <- (qnorm(runif(n)*pnorm((25-20)/4.5)) +
          dnorm((25-20)/4.5)/pnorm((25-20)/4.5))/sqrt(1 - 
                                                        ((25-20)/4.5)*dnorm((25-20)/4.5)/pnorm((25-20)/4.5) +
                                                        (dnorm((25-20)/4.5)/pnorm((25-20)/4.5))^2)
  
  
  ### Outcome variables
  
  # Outcome 1: Linear
  lnpy1_0 <- -2 -4*x 
  lnpy1_1 <- -2 -4*x + log(true_or)
  
  y1_0 <- runif(n)< exp(lnpy1_0)/(1 + exp(lnpy1_0)) 
  y1_1 <- runif(n)< exp(lnpy1_1)/(1 + exp(lnpy1_1)) 
  
  y1 <- y1_0*(treat==0) + y1_1*(treat==1)
  
  
  # Outcome 2: Quadratic  
  lnpy2_0 <- -1*x*x - 4.5*x - 1 
  lnpy2_1 <- -1*x*x - 4.5*x - 1 + log(true_or)
  
  y2_0 <-  runif(n)< exp(lnpy2_0)/(1 + exp(lnpy2_0))
  y2_1 <-  runif(n)< exp(lnpy2_1)/(1 + exp(lnpy2_1))
  
  y2 <- y2_0*(treat==0) + y2_1*(treat==1)
  
  
  # Outcome 3: Flattening-off  
  lnpy3_0 <- 10 - 15*exp(-x) 
  lnpy3_1 <- 10 - 15*exp(-x) + log(true_or)
  
  y3_0 <-  runif(n)< exp(lnpy3_0)/(1 + exp(lnpy3_0))
  y3_1 <-  runif(n)< exp(lnpy3_1)/(1 + exp(lnpy3_1))
  
  y3 <- y3_0*(treat==0) + y3_1*(treat==1)
  
  
  # Outcome 4: J-shaped 
  lnpy4_0 <- -3*x^2 - 6*x - 0.5
  lnpy4_1 <- -3*x^2 - 6*x - 0.5 + log(true_or)
  
  y4_0 <-  runif(n)< exp(lnpy4_0)/(1 + exp(lnpy4_0))
  y4_1 <-  runif(n)< exp(lnpy4_1)/(1 + exp(lnpy4_1))
  
  y4 <- y4_0*(treat==0) + y4_1*(treat==1)
  
  
  # Outcome 5: Full (i.e. symmetric) quadratic 
  lnpy5_0 <- -4*x^2 - 3.5*x + 0.5 
  lnpy5_1 <- -4*x^2 - 3.5*x + 0.5 + log(true_or)
  
  y5_0 <-  runif(n)< exp(lnpy5_0)/(1 + exp(lnpy5_0))
  y5_1 <-  runif(n)< exp(lnpy5_1)/(1 + exp(lnpy5_1))
  
  y5 <- y5_0*(treat==0) + y5_1*(treat==1)
  
  
  # Outcome 6: Harmonic
  lnpy6_0 <-  10*cos(2*pi*3*x*0.15 + 5.25) - 5
  lnpy6_1 <-  10*cos(2*pi*3*x*0.15 + 5.25) - 5 + log(true_or)
  
  y6_0 <-  runif(n)< exp(lnpy6_0)/(1 + exp(lnpy6_0))
  y6_1 <-  runif(n)< exp(lnpy6_1)/(1 + exp(lnpy6_1))
  
  y6 <- y6_0*(treat==0) + y6_1*(treat==1)
  
  
  # Outcome 7: Two-tier
  lnpy7_0 <- -2 + 6*(x>0)
  lnpy7_1 <- -2 + 6*(x>0) + log(true_or) 
  
  y7_0 <-  runif(n)< exp(lnpy7_0)/(1 + exp(lnpy7_0))
  y7_1 <-  runif(n)< exp(lnpy7_1)/(1 + exp(lnpy7_1))
  
  y7 <- y7_0*(treat==0) + y7_1*(treat==1)
  
  
  
  # Select only required elements of d to keep
  if (po==TRUE) {
    d <- as.data.frame(cbind(treat, x, y1, y2, y3, y4, y5, y6, y7, y1_0, y1_1, y2_0, 
                             y2_1, y3_0, y3_1, y4_0, y4_1, y5_0, y5_1, y6_0, y6_1, y7_0, y7_1))
  } else {
    d <- as.data.frame(cbind(treat, x, y1, y2, y3, y4, y5, y6, y7))
  }
  # Return the dataset needed for analysis            
  return(d)
}
